# Supplementary material for: Genome-wide and expression pattern analysis of JAZ family involved in stress responses and postharvest processing treatments in Camellia sinensis
Source: Sci Rep. 2020 Feb 17;10:2792. doi: 10.1038/s41598-020-59675-z (PMC7026426; doi:10.1038/s41598-020-59675-z)
Supplement: Supplementary file 2 — Dataset 1. [file 41598_2020_59675_MOESM2_ESM.xlsx]

## Sheet: Sheet1
Table S1. The primers of CsJAZ genes
Gene Name	Forward primer (5'-3')	Reverse primer(5'-3')
CsJAZ1	CCACAACCTCTTCGAGCAGT	AGAATGCCCATTTCCAGCCA
CsJAZ2	GGCGGTGATGATGCTATGGA	GGTATTTCACGCCCTCCCAA
CsJAZ3	CAACCACAAAGGGCTGCTTC	CACGACGCATCATCGGAGTA
CsJAZ4	CGTACCGACTGTTCCAACCA	TTAGGGAGGCAGCTCTCTGT
CsJAZ5	TGTGGTGGCGTCTAGGACTA	CCAGGGAGGCAATTCTTCGT
CsJAZ6	GCCGATCAGCTAACCCTCTC	AGAAGCAGCCCTTTGTGGTT
CsJAZ7	TCCATCACTTCCAACCCACG	TGTTGCAATGGTGAGGAGGG
CsJAZ8	GCATCTGGCTCTGTCGATCA	TGTGCCTCGGAACATCGAAA
CsJAZ9	GGAATCAGTGGCAATGCGAC	TTCGAGGAAACGTTGGAGGG
CsJAZ10	TCCCTCATAGGTTGGCCTCA	AATCTCTTGCTGCTGGGACC
CsJAZ11	ACGGCACCACATCCAATGAT	TGCCAAGAACACCATCTCCC
CsJAZ12	CGAGTTCGTCTGGTTCTGCT	GGTTTCTCGTCACCGGAGTT
CsJAZ13	ATGTCTTTCCCGCTTTCCCC	TGCAGCGACTTTGTACGAGT
CsGAPDH	TTGGCATCGTTGAGGGTCT	CAGTGGGAACACGGAAAGC
