# Supplementary material for: Genome-wide and expression pattern analysis of JAZ family involved in stress responses and postharvest processing treatments in Camellia sinensis
Source: Sci Rep. 2020 Feb 17;10:2792. doi: 10.1038/s41598-020-59675-z (PMC7026426; doi:10.1038/s41598-020-59675-z)
Supplement: Supplementary file 3 — Dataset 4. [file 41598_2020_59675_MOESM3_ESM.xlsx]

## Sheet: Sheet1
Name	Target	Description	p-valve	Site
CsJAZ11	AT4G33280	AP2/B3-like transcriptional factor family protein	7.77e-06	ATCATGTTGTTGGCTGGAAAT
CsJAZ11	AT5G17430	AP2-like ethylene-responsive transcription factor BBM	2.52e-07	GAGGAAGAGGGAGGGAGAAG
CsJAZ11	AT3G11020	dehydration-responsive element-binding protein 2B-like	9.89e-07	AGAACAAGTCGGTGGCTGTCA
CsJAZ11	AT1G75490	dehydration-responsive element-binding protein 2D	6.01e-06	TGACAGCCACCGACT
CsJAZ11	AT2G38340	dehydration-responsive element-binding protein 2E	4.52e-06	GACAGCCACCGACTTGT
CsJAZ11	AT3G57600	dehydration-responsive element-binding protein 2F	3.56e-06	CAGCCACCGAC
CsJAZ11	AT5G67190	DREB and EAR motif protein 2	2.26e-06	TGACAGCCACCGACT
CsJAZ11	AT2G23340	DREB and EAR motif protein 3	7.84e-06	ACAAGTCGGTGGCTGTC
CsJAZ11	AT3G23240	ethylene response factor 1	8.94e-06	AGAAGAGAGCCGCCATGGAGTGCTCTAA
CsJAZ11	AT3G50260	ethylene-responsive transcription factor ERF011	4.46e-06	TGACAGCCACCGACT
CsJAZ11	AT1G21910	ethylene-responsive transcription factor ERF012	6.77e-07	CTTCTTTGACAGCCACCGAC
CsJAZ11	AT1G77640	ethylene-responsive transcription factor ERF013	7.12e-06	TTCCAAGAACAAGTCGGTGGC
CsJAZ11	AT1G44830	ethylene-responsive transcription factor ERF014	2.73e-06	TGACAGCCACCGACT
CsJAZ11	AT1G71450	ethylene-responsive transcription factor ERF021	6.69e-06	CCGCTTCTCTACCGACGCCT
CsJAZ11	AT5G52020	ethylene-responsive transcription factor ERF025-like	8.76e-06	AGGCGTCGGTAGAGA
CsJAZ11	AT1G12630	ethylene-responsive transcription factor ERF027	1.03e-06	TATCCGCTTCTCTACCGACGC
CsJAZ11	AT2G35700	ethylene-responsive transcription factor ERF038	6.48e-06	AGTCGGTGGCTGTCA
CsJAZ11	AT2G35700	ethylene-responsive transcription factor ERF038	6.48e-06	AGTCGGTGGCTGTCA
CsJAZ11	AT4G16750	ethylene-responsive transcription factor ERF039	2.31e-06	CTTCTCTACCGACGC
CsJAZ11	AT4G28140	ethylene-responsive transcription factor ERF054-like	2.15e-06	GTCGGTGGCTGTCAAAGAAG
CsJAZ11	AT1G06160	ethylene-responsive transcription factor ERF094-like	9.29e-06	AGCCGCCA
CsJAZ11	AT5G43410	ethylene-responsive transcription factor ERF096	4.87e-06	GAGCCGCCAT
CsJAZ11	AT5G19790	ethylene-responsive transcription factor RAP2-11	9.86e-06	TCTCTTCTGCCGTCC
CsJAZ11	AT4G06746	ethylene-responsive transcription factor RAP2-9	7.4e-06	TTTGACAGCCACCGACTTG
CsJAZ11	AT5G25810	ethylene-responsive transcription factor TINY-like	3.63e-06	CTCTACCGACGCCTG
CsJAZ11	AT5G42520	GAGA-binding transcriptional activator	2.1e-07	TTCTCCCTCCCTCTTCCTCTC
CsJAZ11	AT5G42520	GAGA-binding transcriptional activator	2.1e-07	TTCTCCCTCCCTCTTCCTCTC
CsJAZ11	AT5G42520	GAGA-binding transcriptional activator	2.1e-07	TTCTCCCTCCCTCTTCCTCTC
CsJAZ11	AT5G42520	GAGA-binding transcriptional activator	2.1e-07	TTCTCCCTCCCTCTTCCTCTC
CsJAZ11	AT2G01570	GRAS family transcription factor family protein	9.96e-07	GAGAGGAAGAGGGAGGGAGA
CsJAZ11	AT1G19000	Homeodomain-like superfamily protein	3.94e-06	AAGCGGATAAGGAC
CsJAZ11	AT2G45660	MADS-box protein SOC1	7.63e-06	GGCTCTCTTCTCCCTCCCTCT
CsJAZ11	AT1G70000	MYBD	5.35e-06	CTGGATAAGC
CsJAZ11	AT2G01930	protein BASIC PENTACYSTEINE2	1.69e-06	GAGGAAGAGGGAGGGAGAAGAGAG
CsJAZ11	AT4G38910	protein BASIC PENTACYSTEINE5-like	5.77e-06	AGGGAGAGGAAGAGGGAGGGAGAAGAGAGC
CsJAZ11	AT4G38910	protein BASIC PENTACYSTEINE5-like	5.77e-06	AGGGAGAGGAAGAGGGAGGGAGAAGAGAGC
CsJAZ11	AT2G44940	putative AP2 domain transcription factor	4.06e-06	AGGCGTCGGTAGAGA
CsJAZ11	AT2G44840	putative ethylene response element binding protein (EREBP)	7.19e-06	GAGAGCCGCCATGGA
CsJAZ11	AT1G46768	related to AP2 1	2.51e-06	AAGTCGGTGGCTG
CsJAZ11	AT2G31220	transcription factor bHLH10-like	8.72e-06	TCAGGCGTCGGTAG
CsJAZ11	AT5G08520	transcription factor DIVARICATA-like	6.27e-07	GAAGCGGATAAGG
CsJAZ11	AT1G72050	transcription factor IIIA	9.06e-06	TCTCTTCTCCCTCCCTCTT
CsJAZ11	AT3G23250	transcription factor MYB15-like	9.01e-06	CTGCCAATGGCCAACCAAACA
CsJAZ11	AT5G22570	wrky56	8.52e-06	CAGTTGACCA
CsJAZ11	AT5G01900	wrky62	9.64e-06	TGGTCAAC
CsJAZ11	AT1G51600	ZIM-LIKE 2	7.25e-06	CACCATCATCTTGATTAGC
CsJAZ11	AT1G74840	Homeodomain-like superfamily protein	5.73e-06	AGCGGATAAGG
CsJAZ11	AT2G38880	AtNF-YB1	4.82e-06	TCCATCAGC
CsJAZ11	AT3G10580	Homeodomain-like superfamily protein	4.67e-06	GAAGCGGATAAGGAC
CsJAZ11	AT3G16770	ERF (ethylene response factor) subfamily	7.46e-06	GAGCCGCC
CsJAZ11	AT3G47620	AtTCP14	6.41e-06	GAAGTGCTCGTGGGAACGAC
CsJAZ11	AT3G48430	Relative of Early Flowering 6 (REF6	3.46e-06	TGAAACAGAGGA
CsJAZ11	AT4G30080	AUXIN RESPONSE FACTOR 16 (ARF16)	9.58e-06	ATCATGTTGTTGGCTGGAAAT
CsJAZ11	AT5G04760	R-R-type MYB	6.17e-06	CGGATAAGGA
CsJAZ11	AT5G47390	MYB HYPOCOTYL ELONGATION-RELATED (MYBH)	7.45e-06	CCGTCCTTATCCGCT
CsJAZ12	AT2G15740	C2H2-like zinc finger protein	4.45e-06	GACGACGCCGA
CsJAZ12	AT4G25480	C-repeat binding factor 3	7.86e-06	CGACGCCGACTTCT
CsJAZ12	AT3G11020	dehydration-responsive element-binding protein 2B-like	1.86e-06	CCGAGAAGTCGGCGTCGTCGA
CsJAZ12	AT5G67190	DREB and EAR motif protein 2	8.56e-06	TCGACGACGCCGACT
CsJAZ12	AT5G64750	ethylene-responsive transcription factor ABR1	2.77e-06	GCCCGAGAAGTCGGCGTCG
CsJAZ12	AT4G16750	ethylene-responsive transcription factor ERF039	7.86e-06	CGACGACGCCGACTT
CsJAZ12	AT4G34410	ethylene-responsive transcription factor ERF109	5.65e-06	GAGAAGTCGGCGTCG
CsJAZ12	AT5G63090	Lateral organ boundaries (LOB) domain family protein	4.48e-06	GGCAGCTCAATCTCCGGTGCA
CsJAZ12	AT2G30340	LOB domain-containing protein 13	9.14e-06	CACCGGAGATTGAGCTG
CsJAZ12	AT2G27300	NAC domain-containing protein 40	2.55e-08	CTTTCTTCTCCTTCAGGTA
CsJAZ12	AT3G58630	sequence-specific DNA binding transcription factor	4.29e-06	CAATCTCCGGTGCAG
CsJAZ12	AT3G58630	sequence-specific DNA binding transcription factor	4.29e-06	CAATCTCCGGTGCAG
CsJAZ12	AT5G05550	sequence-specific DNA binding transcription factor	1.58e-06	GAACTCCGGTGACGA
CsJAZ12	AT1G09770	CELL DIVISION CYCLE 5 (CDC5)	7.65e-06	AGCTCAGCGAG
CsJAZ12	AT1G34670	R2R3 transcription factor gene family	2.79e-06	GACGTGTAGTTTGTTGAGCCA
CsJAZ12	AT1G73730	EIL3	1.04e-06	GTGTCCAGGTCCAACGGGCTT
CsJAZ12	AT2G42430	LOB-domain protein gene LBD16	1.1e-06	CCCGAGAAGTCGGCG
CsJAZ12	AT2G45420	LOB domain-containing protein 18	5.91e-06	TTGGCAGCTCAATCTCCGG
CsJAZ12	AT3G57230	MADS-box transcription factor. AGL16	8.87e-06	GTTCCATTTCGGGAA
CsJAZ12	AT3G58780	SHATTERPROOF 1 (SHP1) SHATTERPROOF 1 (SHP1)	1e-06	AGTTCCATTTCGGGAAAC
CsJAZ12	AT4G25490	DREB subfamily A-1 of ERF/AP2 transcription factor family (CBF1).	7.65e-06	GACGCCGACTTC
CsJAZ12	AT5G04760	R-R-type MYB protein	2.96e-06	CTGATAAGGC
CsJAZ12	AT5G13790	AGL15 MADS domain family of regulatory factors.	5.97e-06	AGTTCCATTTCGGGAAACC
CsJAZ8	AT1G02230	NAC domain containing protein 4	9.78e-07	CTTGTCCTCCAAGT
CsJAZ8	AT1G19040	NAC domain-containing protein 6-like	4.5e-07	AGACTTGGAGGACAAG
CsJAZ8	AT1G20640	Plant regulator RWP-RK family protein NIN-LIKE PROTEIN 4 (NLP4)	2.37e-06	TCAGCAGCAGATCCC
CsJAZ8	AT1G32870	NAC DOMAIN PROTEIN 13 (NAC13)	4.21e-06	CTTGGAGGACAAGAAC
CsJAZ8	AT1G34180	NAC DOMAIN CONTAINING PROTEIN 16 (NAC016)	1.31e-06	CTTGGAGGACAAGAA
CsJAZ8	AT1G34190	NAC DOMAIN CONTAINING PROTEIN 17 (NAC017)	8.91e-06	CGAAGACTTGGAGGACAAG
CsJAZ8	AT1G65910	NAC domain containing protein 28	6.42e-06	CTTGTCCTCCAAGTCT
CsJAZ8	AT2G15740	C2H2-like zinc finger protein	2.78e-06	AACGGTGACGG
CsJAZ8	AT2G27300	NAC domain-containing protein 40	3.8e-06	CTTTCTCCATCCGGAAGAA
CsJAZ8	AT3G17730	NAC domain containing protein 57	3.7e-06	GACTTGGAGGACAAGAA
CsJAZ8	AT4G17980	NAC DOMAIN CONTAINING PROTEIN 71 (NAC071)	2.86e-06	GACTTGGAGGACAAG
CsJAZ8	AT5G04390	C2H2-type zinc finger family protein	9.81e-06	GAGTGGAGGGA
CsJAZ8	AT5G22990	C2H2-like zinc finger protein	1.65e-06	CCGTCACCGTTTTCG
CsJAZ8	AT5G64060	NAC domain containing protein 103	2.98e-06	GAAGACTTGGAGGACAAGAAC
CsJAZ1	AT1G35460	FLOWERING BHLH 1 (FBH1)	9.16e-06	AGCAAGTGGGT
CsJAZ1	AT1G51140	FLOWERING BHLH 3 (FBH3) FLOWERING BHLH 3 (FBH3);ABA-RESPONSIVE	2.87e-06	TGACCCACTTGCTG
CsJAZ1	AT2G02820	Encodes a putative transcription factor (MYB88),	9.6e-06	CTCTGAGGCTCCTCC
CsJAZ1	AT3G03200	NAC DOMAIN CONTAINING PROTEIN 45 (NAC045)	5.48e-06	CCTGCAACAGAAGCAA
CsJAZ1	AT3G10480	NAC DOMAIN CONTAINING PROTEIN 50 (NAC050)	6.05e-06	CTTGTCAAACAAGGTT
CsJAZ1	AT3G24520	HEAT SHOCK TRANSCRIPTION FACTOR C1 (HSFC1)	5.79e-06	CCAGAAAGTTC
CsJAZ1	AT3G46090	(ZAT7)	1.28e-06	CCCGAGTGTGCCA
CsJAZ1	AT5G10510	AINTEGUMENTA-LIKE 6 (AIL6)	9.68e-06	CCTTGAGAAGCGCAA
CsJAZ1	AT5G65510	AINTEGUMENTA-LIKE 7 (AIL7)	8.44e-06	CGCTTCTCAAG
CsJAZ1	AT3G25990	trihelix transcription factor GT-4 isoform X2	2.84e-06	AACCATGGTTCAGTGGTTCCT
CsJAZ1	AT3G25990	trihelix transcription factor GT-4 isoform X2	2.84e-06	AACCATGGTTCAGTGGTTCCT
CsJAZ1	AT1G13450	trihelix transcription factor GT-1 isoform X1	4.99e-07	ATTTAACCATGGTTCAGTG
CsJAZ1	AT1G13450	trihelix transcription factor GT-1 isoform X1	4.99e-07	ATTTAACCATGGTTCAGTG
CsJAZ1	AT3G12720	transcription repressor MYB6-like	6.67e-06	GAAAGGCCAGAGTTGGGTGGA
CsJAZ1	AT1G72050	transcription factor IIIA	4.43e-06	CCTCTTCCTTCACAACAAC
CsJAZ1	AT1G72050	transcription factor IIIA	4.43e-06	CCTCTTCCTTCACAACAAC
CsJAZ1	AT1G72050	transcription factor IIIA	4.43e-06	CCTCTTCCTTCACAACAAC
CsJAZ1	AT1G72050	transcription factor IIIA	4.43e-06	CCTCTTCCTTCACAACAAC
CsJAZ1	AT4G38910	protein BASIC PENTACYSTEINE5-like	5.41e-06	GAAGAAACAGAGATAGGGCTGGAAAGGCCA
CsJAZ1	AT1G20640	NLP4	2.55e-06	GAAGCAGCAAGTGGG
CsJAZ1	AT1G20640	NLP4	2.55e-06	GAAGCAGCAAGTGGG
CsJAZ1	AT1G32870	NAC13	8.68e-06	CTTGTCAAACAAGGTT
CsJAZ1	AT2G27300	NAC domain-containing protein 40	9.21e-07	CTTGCTTCTGTTGCAGGAA
CsJAZ1	AT4G01550	NAC domain containing protein 69	7.2e-07	ACCTTGTTTGACAAG
CsJAZ1	AT1G02230	NAC domain containing protein 4	3.4e-06	CTTGTTTGACAAGG
CsJAZ1	AT2G42280	FBH4	6.41e-06	ACCCACTTGCT
CsJAZ1	AT3G47620	AtTCP14	4.85e-06	AAAGGTGATGTCTGACCCAC
CsJAZ1	AT4G30080	ARF16	3.02e-06	ATTATGTTCTTGGCTGGAAAT
CsJAZ1	AT4G33280	AP2/B3-like transcriptional factor family protein	4.36e-07	ATTATGTTCTTGGCTGGAAAT
CsJAZ1	AT4G01500	NGA4	9.67e-06	ACTTTGCAGGTGCAAC
