# Supplementary material for: Genome-wide and expression pattern analysis of JAZ family involved in stress responses and postharvest processing treatments in Camellia sinensis
Source: Sci Rep. 2020 Feb 17;10:2792. doi: 10.1038/s41598-020-59675-z (PMC7026426; doi:10.1038/s41598-020-59675-z)
Supplement: Supplementary file 4 — Dataset 5. [file 41598_2020_59675_MOESM4_ESM.xlsx]

## Sheet: Sheet1
Table S5. The FPKM value of CsJAZ genes in eight different tissues.
gene ID	Root	Fruit	Stem	Flower	Mature leaf	Old leaf	Bud	Young leaf
JAZ1	768.11	768.11	553.393	371.198	729.709	208.072	407.278	437.345
JAZ10	10.1832	10.1832	13.3607	4.19626	8.6219	2.89506	16.028	11.0099
JAZ11	3.03111	3.03111	9.31105	2.99803	6.73875	2.80343	14.5297	12.0673
JAZ12	166.413	166.413	243.058	122.085	123.527	73.0333	1080.04	710.951
JAZ13	5.93927	5.93927	54.707	158.369	13.2826	0.628052	837.296	463.622
JAZ2	10.7748	10.7748	49.069	5.74622	49.8675	33.3154	46.0645	39.2421
JAZ3	17.5408	17.5408	16.115	7.49248	18.5717	10.6069	12.0853	11.0601
JAZ4	11.6548	11.6548	19.3828	5.39976	15.8998	10.2247	23.775	22.368
JAZ5	0.385573	0.385573	7.10308	1.69707	25.224	30.6256	4.9527	8.01585
JAZ6	57.3791	57.3791	66.776	38.9667	62.5248	66.0936	52.7752	52.5076
JAZ7	0.108636	0.108636	1.59679	3.97622	0.16881	0	25.0372	9.17508
JAZ8	53.7745	53.7745	107.961	774.196	20.2317	1.56108	1329.35	696.022
JAZ9	0	0	0	0	0	0.0268733	0	0.056777
